# Supplementary material for: An Isometric and Functionally Based 4-Stage Progressive Loading Program in Achilles Tendinopathy: A 12-Month Pilot Study
Source: Transl Sports Med. 2022 May 24;2022:6268590. doi: 10.1155/2022/6268590 (PMC11022783; doi:10.1155/2022/6268590)
Supplement: Supplementary Materials — Appendix A. CERT recommendations (Consensus on Exercise Reporting Template). Appendix B. Exercise descriptions, as suggested by Toigo and Boutellier, and running retraining. Appendix C. Patient handout pamphlet with written and illustrated description of exercises in stages 1–4. [file 6268590.f1.zip]

Archive with 3 entries (3 files):
- 6268590.f1/Appendix A. CERT.docx
- 6268590.f1/Appendix B. Exercise descriptions.docx
- 6268590.f1/Appendix C. Patient handout pamphlet.docx
